# Supplementary material for: Sitagliptin Reduces Endothelial Dysfunction and Apoptosis Induced by High-Fat Diet and Palmitate in Thoracic Aortas and Endothelial Cells via ROS-ER Stress-CHOP Pathway
Source: Front Pharmacol. 2021 Aug 31;12:670389. doi: 10.3389/fphar.2021.670389 (PMC8438525; doi:10.3389/fphar.2021.670389)
Supplement: Supplementary file 2 [file DataSheet1.zip]

Archive with 45 entries (35 files):
- Animal experiment-RAW DATA/
- Animal experiment-RAW DATA/Fig 1 Raw Data for Body weight+EDV.xls
- Animal experiment-RAW DATA/Fig 2 Raw data of serum indices.xls
- Animal experiment-RAW DATA/Fig 3 Original Figures/
- Animal experiment-RAW DATA/Fig 3 Original Figures/CD68 staining/
- Animal experiment-RAW DATA/Fig 3 Original Figures/CD68 staining/HFD+SIT.jpg
- Animal experiment-RAW DATA/Fig 3 Original Figures/CD68 staining/HFD.jpg
- Animal experiment-RAW DATA/Fig 3 Original Figures/CD68 staining/SCD.jpg
- Animal experiment-RAW DATA/Fig 3 Original Figures/HE staining/
- Animal experiment-RAW DATA/Fig 3 Original Figures/HE staining/HFD+SIT.jpg
- Animal experiment-RAW DATA/Fig 3 Original Figures/HE staining/HFD.jpg
- Animal experiment-RAW DATA/Fig 3 Original Figures/HE staining/SCD.jpg
- Animal experiment-RAW DATA/Fig 3 Original Figures/Masson staining/
- Animal experiment-RAW DATA/Fig 3 Original Figures/Masson staining/HFD+SIT.jpg
- Animal experiment-RAW DATA/Fig 3 Original Figures/Masson staining/HFD.jpg
- Animal experiment-RAW DATA/Fig 3 Original Figures/Masson staining/SCD.jpg
- Animal experiment-RAW DATA/Fig 3 Original Figures/Oil Red O staining/
- Animal experiment-RAW DATA/Fig 3 Original Figures/Oil Red O staining/HFD+SIT.jpg
- Animal experiment-RAW DATA/Fig 3 Original Figures/Oil Red O staining/HFD.jpg
- Animal experiment-RAW DATA/Fig 3 Original Figures/Oil Red O staining/SCD.jpg
- Animal experiment-RAW DATA/Fig 3 Original Figures/Quantification of CD68 staining.xls
- Animal experiment-RAW DATA/Fig 3 Original Figures/Quantification of TUNEL staining.xls
- Animal experiment-RAW DATA/Fig 3 Original Figures/TUNEL staining/
- Animal experiment-RAW DATA/Fig 3 Original Figures/TUNEL staining/HFD+SIT.jpg
- Animal experiment-RAW DATA/Fig 3 Original Figures/TUNEL staining/HFD.jpg
- Animal experiment-RAW DATA/Fig 3 Original Figures/TUNEL staining/SCD.jpg
- Animal experiment-RAW DATA/Fig 4 Original Figures/
- Animal experiment-RAW DATA/Fig 4 Original Figures/Fig 4 Raw Data of SD Rat  PCR+WB analysis.xls
- Animal experiment-RAW DATA/Fig 4 Original Figures/PCR/
- Animal experiment-RAW DATA/Fig 4 Original Figures/PCR/ACC+XBP1.jpg
- Animal experiment-RAW DATA/Fig 4 Original Figures/PCR/CHOP-the top strips in Aorta.tif
- Animal experiment-RAW DATA/Fig 4 Original Figures/PCR/CPT1b in Aorta.tif
- Animal experiment-RAW DATA/Fig 4 Original Figures/PCR/GAPDH in Aorta.tif
- Animal experiment-RAW DATA/Fig 4 Original Figures/Western Blot/
- Animal experiment-RAW DATA/Fig 4 Original Figures/Western Blot/Fig4C-BCL-2.JPG
- Animal experiment-RAW DATA/Fig 4 Original Figures/Western Blot/Fig4C-CHOP.jpg
- Animal experiment-RAW DATA/Fig 4 Original Figures/Western Blot/Fig4C-GRP78.jpg
- Animal experiment-RAW DATA/Fig 4 Original Figures/Western Blot/Fig4C-IREa┴.JPG
- Animal experiment-RAW DATA/Fig 4 Original Figures/Western Blot/Fig4C-actin-upper.jpg
- Animal experiment-RAW DATA/Fig 4 Original Figures/Western Blot/Fig4C-bax.jpg
- Animal experiment-RAW DATA/Fig 4 Original Figures/Western Blot/Fig4E-JNK.jpg
- Animal experiment-RAW DATA/Fig 4 Original Figures/Western Blot/Fig4E-eNOS.jpg
- Animal experiment-RAW DATA/Fig 4 Original Figures/Western Blot/Fig4E-p-JNK.jpg
- Animal experiment-RAW DATA/Fig 4 Original Figures/Western Blot/Fig4E-p-eNOS the left 3 bands.jpg
- Animal experiment-RAW DATA/Fig 4 Original Figures/Western Blot/explanation for Fig4C-bcl-2 and peNOS.txt
