# Supplementary material for: Sitagliptin Reduces Endothelial Dysfunction and Apoptosis Induced by High-Fat Diet and Palmitate in Thoracic Aortas and Endothelial Cells via ROS-ER Stress-CHOP Pathway
Source: Front Pharmacol. 2021 Aug 31;12:670389. doi: 10.3389/fphar.2021.670389 (PMC8438525; doi:10.3389/fphar.2021.670389)
Supplement: Supplementary file 2 [file DataSheet1.zip › Animal experiment-RAW DATA/Fig 1 Raw Data for Body weight+EDV.xls]

## Sheet: Body Weight
			Body Mass
			13w	SCD (g)	242	247	208	173	333
				HFD (g)	336	338	312	312	317
				HFD+SIT (g)	362	307	313	313	310
			14w	SCD (g)	235	330	320	195	321
				HFD (g)	325	323	321	325	323
				HFD+SIT (g)	350	312	318	309	271
			15w	SCD (g)	265	277	173	352	370
				HFD (g)	350	340	350	361	361
				HFD+SIT(g)	310	310	308	318	305
			16w	SCD(g)	328	421	250	242	456
				HFD(g)	365	382	390	410	413
				HFD+SIT(g)	230	350	360	370	390
			17w	SCD(g)	335	437	455	265	252
				HFD(g)	390	390	420	450	420
				HFD+SIT(g)	353	357	379	382	425
			18w	SCD(g)	328	450	480	260	240
				HFD(g)	450	420	450	430	480
				HFD+SIT(g)	330	360	400	420	430
			19w	SCD(g)	310	430	267	516	430
				HFD(g)	430	450	475	490	503
				HFD+SIT(g)	340	350	400	360	450
			20w	SCD(g)	340	340	416	253	570
				HFD(g)	430	420	500	500	470
				HFD+SIT(g)	416	370	386	416	420
			21w	SCD(g)	325	410	400	410	375
				HFD(g)	440	440	460	470	470
				HFD+SIT(g)	350	350	385	395	410

## Sheet: Vascular Tension
	vasorelaxation	SCD					HFD					HFD+SIT
	-8	16.5	22.6	25.7	27.5		6.7	3.6	3.8	4.6		29.6	35.5	19.1	26.5
	-7	49.3	55	75.3	56.1		10.5	7.6	16.4	15.8		40.5	48.5	46.5	41.3
	-6	45.96	60.1	78.6	75.3		29.5	26.7	34.1	37.3		63.1	53.6	45.5	49.8
	-5	47.7	63.5	89.1	87.6		42.7	37.6	35.5	41.2		66.5	57.5	57	49.9
	-4	56.4	64.2	90.8	91.2		48	26.7	22.3	24.5		64.8	54.9	54	57.8
