# Supplementary material for: Sitagliptin Reduces Endothelial Dysfunction and Apoptosis Induced by High-Fat Diet and Palmitate in Thoracic Aortas and Endothelial Cells via ROS-ER Stress-CHOP Pathway
Source: Front Pharmacol. 2021 Aug 31;12:670389. doi: 10.3389/fphar.2021.670389 (PMC8438525; doi:10.3389/fphar.2021.670389)
Supplement: Supplementary file 2 [file DataSheet1.zip › Animal experiment-RAW DATA/Fig 2 Raw data of serum indices.xls]

## Sheet: Sheet1
		ET-1								FFA
	SCD	0.025	0.029	0.01	ng/mL					SCD	0.557	0.583	0.676	0.592	0.488	0.602	ng/mL
	HFD	1.442	2.01	1.616		**				HFD	1.403	1.294	1.513	1.489	1.333	1.267		***
	HFD+SIT	0.279	0.381	0.149		##				HFD+SIT	0.853	0.794	0.917	0.836	0.634	0.863		###
		NO
OD	Blank	0.0996	0.0994	0.099						SOD
	Standard pipe	0.1765	0.1802	0.1649						SCD	210.24	172.92	194.61	187.5	179.9	220.2	U/mL
	SCD	0.1342	0.1396	0.1339	0.1474	0.1501	0.1533			HFD	68.59	61.89	62.85	70.35	61.3	75.58		***
	HFD	0.1057	0.1081	0.1079	0.1066	0.1176	0.1138			HFD+SIT	118.32	98.21	80.98	109.34	84.32	150.23		##
	HFD+SIT	0.1271	0.1245	0.1276	0.1325	0.128	0.1291
concentration	SCD	46.8	54	46.4	64.5	68.1	72.4	μmol/L
	HFD	8.5	11.8	11.5	9.7	24.5	19.4		***
	HFD+SIT	37.2	33.8	37.9	44.5	38.4	39.9		###
		TNFα								T-AOC
OD	SCD	0.285	0.2709	0.2674						SCD	0.85	0.95	0.76	0.93	0.81	0.93	U/mL
	HFD	0.3343	0.3507	0.3488						HFD	0.65	0.7	0.6	0.58	0.71	0.75		***
	HFD+SIT	0.2907	0.2809	0.2874						HFD+SIT	0.69	0.73	0.58	0.6	0.67	0.77
concentration	SCD	0.196	0.147	0.135	ng/mL
	HFD	0.367	0.422	0.416		***
	HFD+SIT	0.216	0.182	0.205		###
		IL-1β								MDA
	SCD	0.21	0.11	0.18	ng/mL					SCD	2.12	2.19	2.22	2.09	2	1.88	U/mL
	HFD	0.36	0.31	0.59		*				HFD	3.4	3.55	2.57	2.83	3.46	1.98		**
	HFD+SIT	0.22	0.25	0.13						HFD+SIT	2.31	2.27	2.34	2.17	2.11	1.97		#
