# Supplementary material for: Sitagliptin Reduces Endothelial Dysfunction and Apoptosis Induced by High-Fat Diet and Palmitate in Thoracic Aortas and Endothelial Cells via ROS-ER Stress-CHOP Pathway
Source: Front Pharmacol. 2021 Aug 31;12:670389. doi: 10.3389/fphar.2021.670389 (PMC8438525; doi:10.3389/fphar.2021.670389)
Supplement: Supplementary file 2 [file DataSheet1.zip › Animal experiment-RAW DATA/Fig 3 Original Figures/Quantification of TUNEL staining.xls]

## Sheet: Sheet1
	SCD	HFD	HFD+SIT
TUNEL	4.297	8.585	6.152
	5.641	9.711	6.397
	6.158	10.561	7.816
		**	#
