# Supplementary material for: Sitagliptin Reduces Endothelial Dysfunction and Apoptosis Induced by High-Fat Diet and Palmitate in Thoracic Aortas and Endothelial Cells via ROS-ER Stress-CHOP Pathway
Source: Front Pharmacol. 2021 Aug 31;12:670389. doi: 10.3389/fphar.2021.670389 (PMC8438525; doi:10.3389/fphar.2021.670389)
Supplement: Supplementary file 2 [file DataSheet1.zip › Animal experiment-RAW DATA/Fig 4 Original Figures/Fig 4 Raw Data of SD Rat PCR+WB analysis.xls]

## Sheet: PCR
PCR
		SCD	HFD	HFD+SIT
	GAPDH	2334.41	2475.18	2157.94
		2212.28	2390.38	2393.29
		2190.26	2438.38	2281.38
	CTP1b	1383.09	758.556	1039.68
		1452.76	782.625	1136.71
		1302.62	873.826	1182.39
		0.592481	0.306464	0.481792
		0.656677	0.327406	0.474958
		0.594731	0.358364	0.518278
			***	##
	ACC	195.556	1791.5	125.314
		212.379	1537.84	189.287
		229.263	1519.27	204.378
		0.0837712	0.723783	0.0580711
		0.0959999	0.643344	0.0790907
		0.104674	0.623065	0.0895851
			***	###
	CHOP	439.435	2160.23	685.556
		583.506	2303.41	734.385
		432.435	1776.04	700.385
		0.188243	0.872757	0.31769
		0.263757	0.963614	0.306852
		0.197436	0.72837	0.307
			***	##

## Sheet: WB
SD Rat		SCD	HFD	HFD+SIT						SCD	HFD	HFD+SIT
	β-actin	169949	153367	152066					eNOS	118276	93826	124631
		173684	159741	159565						126588	121293	114257
		165430	153821	158468						108261	101119	119136
	average	169688	155643	156700					average	117708	105413	119341
	CHOP	6969	40650	9189	BAX	80254	175320	101159	p-eNOS	77021	48641	70110
		6259	26689	7224		78834	151989	81554		82200	48864	69058
		6830	41833	6731		89836	125661	92530		93136	55426	81501
	CHOP/β-actin	0.0410696	0.261175	0.0586408	BAX/β-actin	0.472951	1.12642	0.64556	p-eNOS/eNOS	0.654338	0.461434	0.587475
		0.0368854	0.171476	0.0461009		0.464583	0.976523	0.520448		0.698336	0.46355	0.57866
		0.0402504	0.268775	0.0429548		0.52942	0.807367	0.590493		0.791244	0.5258	0.682923
			**	##			**	#			**	#
	GRP78	45465	100996	70653	BCL-2	30548	15514	24072	JNK	157543	68993	50564
		44400	73472	58321		43820	18902	31919		165195	75464	56807
		44526	94621	64736		56041	20646	35155		156160	70065	60741
	GRP78/β-actin	0.267933	0.648895	0.450882	BCL-2/β-actin	0.180025	0.0996768	0.153619	average	159633	71507.3	56037.3
		0.261657	0.472055	0.372183		0.258239	0.121445	0.203695
		0.2624	0.607936	0.413121		0.33026	0.13265	0.224346	p-JNK	58242	153676	109798
			**	#			*	#		80778	170946	104996
	IRE1α	214961	366486	238752						68981	153797	92002
		207060	308567	216741					p-JNK/JNK	0.36485	2.14909	1.95937
		164558	298159	219962						0.506024	2.39061	1.87368
	IRE1a/β-actin	1.2668	2.35466	1.52363						0.432123	2.15079	1.6418
		1.22024	1.98253	1.38316							***	#
		0.96977	1.91566	1.40372
			**	#
