# Supplementary material for: Sitagliptin Reduces Endothelial Dysfunction and Apoptosis Induced by High-Fat Diet and Palmitate in Thoracic Aortas and Endothelial Cells via ROS-ER Stress-CHOP Pathway
Source: Front Pharmacol. 2021 Aug 31;12:670389. doi: 10.3389/fphar.2021.670389 (PMC8438525; doi:10.3389/fphar.2021.670389)
Supplement: Supplementary file 2 [file DataSheet1.zip › Animal experiment-RAW DATA/Fig 4 Original Figures/Western Blot/explanation for Fig4C-bcl-2 and peNOS.txt]

I must explain that the original image for Fig 4C-BCL-2 was lost because the student Yong Chen who have already graduated said that his computer was broken during his research.Here is only its cropped figure. 
In the original image for Fig 4E-peNOS,the left three bands represented the SCD,HFD and HFD+SIT groups respectively,the rightest band was the unrelated one only for balancing the left bands. 
