# Supplementary material for: Sitagliptin Reduces Endothelial Dysfunction and Apoptosis Induced by High-Fat Diet and Palmitate in Thoracic Aortas and Endothelial Cells via ROS-ER Stress-CHOP Pathway
Source: Front Pharmacol. 2021 Aug 31;12:670389. doi: 10.3389/fphar.2021.670389 (PMC8438525; doi:10.3389/fphar.2021.670389)
Supplement: Supplementary file 3 [file DataSheet2.ZIP]

Archive with 56 entries (47 files):
- Cell experiment-RAW DATA/
- Cell experiment-RAW DATA/Fig 5/
- Cell experiment-RAW DATA/Fig 5/Fig5A-MTT PA+SIT.xls
- Cell experiment-RAW DATA/Fig 5/Fig5B-ROS-Original Figures/
- Cell experiment-RAW DATA/Fig 5/Fig5B-ROS-Original Figures/CON-.jpg
- Cell experiment-RAW DATA/Fig 5/Fig5B-ROS-Original Figures/NC.jpg
- Cell experiment-RAW DATA/Fig 5/Fig5B-ROS-Original Figures/PA+PBA.jpg
- Cell experiment-RAW DATA/Fig 5/Fig5B-ROS-Original Figures/PA+SIT-H.jpg
- Cell experiment-RAW DATA/Fig 5/Fig5B-ROS-Original Figures/PA+SIT-L.jpg
- Cell experiment-RAW DATA/Fig 5/Fig5B-ROS-Original Figures/PA.jpg
- Cell experiment-RAW DATA/Fig 5/Fig5B-ROS-Original Figures/Rosup.jpg
- Cell experiment-RAW DATA/Fig 5/Fig5B-ROS-Original Figures/TM.jpg
- Cell experiment-RAW DATA/Fig 5/Fig5C-cell cycle/
- Cell experiment-RAW DATA/Fig 5/Fig5C-cell cycle/cell cycle data analysis.xls
- Cell experiment-RAW DATA/Fig 5/Fig5C-cell cycle/original cell cycle results/
- Cell experiment-RAW DATA/Fig 5/Fig5C-cell cycle/original cell cycle results/cell cycle-1/
- Cell experiment-RAW DATA/Fig 5/Fig5C-cell cycle/original cell cycle results/cell cycle-1/CON-.fcs
- Cell experiment-RAW DATA/Fig 5/Fig5C-cell cycle/original cell cycle results/cell cycle-1/PA+PBA.fcs
- Cell experiment-RAW DATA/Fig 5/Fig5C-cell cycle/original cell cycle results/cell cycle-1/PA+SIT-H.fcs
- Cell experiment-RAW DATA/Fig 5/Fig5C-cell cycle/original cell cycle results/cell cycle-1/PA+SIT-L.fcs
- Cell experiment-RAW DATA/Fig 5/Fig5C-cell cycle/original cell cycle results/cell cycle-1/PA.fcs
- Cell experiment-RAW DATA/Fig 5/Fig5C-cell cycle/original cell cycle results/cell cycle-1/TM.fcs
- Cell experiment-RAW DATA/Fig 5/Quantification of ROS.xls
- Cell experiment-RAW DATA/Fig 6/
- Cell experiment-RAW DATA/Fig 6/CON-CHOP.jpg
- Cell experiment-RAW DATA/Fig 6/CON-DAPI.jpg
- Cell experiment-RAW DATA/Fig 6/CON-Merge.jpg
- Cell experiment-RAW DATA/Fig 6/PA+SIT-H-CHOP.jpg
- Cell experiment-RAW DATA/Fig 6/PA+SIT-H-DAPI.jpg
- Cell experiment-RAW DATA/Fig 6/PA+SIT-H-Merge.jpg
- Cell experiment-RAW DATA/Fig 6/PA+SIT-L-CHOP.jpg
- Cell experiment-RAW DATA/Fig 6/PA+SIT-L-DAPI.jpg
- Cell experiment-RAW DATA/Fig 6/PA+SIT-L-Merge.jpg
- Cell experiment-RAW DATA/Fig 6/PA-CHOP.jpg
- Cell experiment-RAW DATA/Fig 6/PA-DAPI.jpg
- Cell experiment-RAW DATA/Fig 6/PA-Merge.jpg
- Cell experiment-RAW DATA/Fig 6/PBA-CHOP.jpg
- Cell experiment-RAW DATA/Fig 6/PBA-DAPI.jpg
- Cell experiment-RAW DATA/Fig 6/PBA-Merge.jpg
- Cell experiment-RAW DATA/Fig 6/Quantification of CHOP.xls
- Cell experiment-RAW DATA/Fig 6/TM-CHOP.jpg
- Cell experiment-RAW DATA/Fig 6/TM-DAPI.jpg
- Cell experiment-RAW DATA/Fig 6/TM-Merge.jpg
- Cell experiment-RAW DATA/Fig 7/
- Cell experiment-RAW DATA/Fig 7/Original WB figures/
- Cell experiment-RAW DATA/Fig 7/Original WB figures/BAX.jpg
- Cell experiment-RAW DATA/Fig 7/Original WB figures/Bcl-2.jpg
- Cell experiment-RAW DATA/Fig 7/Original WB figures/CHOP.jpg
- Cell experiment-RAW DATA/Fig 7/Original WB figures/GRP78.jpg
- Cell experiment-RAW DATA/Fig 7/Original WB figures/IRE-1a┴.jpg
- Cell experiment-RAW DATA/Fig 7/Original WB figures/JNK.jpg
- Cell experiment-RAW DATA/Fig 7/Original WB figures/P-JNK.tif
- Cell experiment-RAW DATA/Fig 7/Original WB figures/actin.jpg
- Cell experiment-RAW DATA/Fig 7/Original WB figures/eNOS.jpg
- Cell experiment-RAW DATA/Fig 7/Original WB figures/p-eNOS.jpg
- Cell experiment-RAW DATA/Fig 7/WB data analysis.xls
