# Supplementary material for: Sitagliptin Reduces Endothelial Dysfunction and Apoptosis Induced by High-Fat Diet and Palmitate in Thoracic Aortas and Endothelial Cells via ROS-ER Stress-CHOP Pathway
Source: Front Pharmacol. 2021 Aug 31;12:670389. doi: 10.3389/fphar.2021.670389 (PMC8438525; doi:10.3389/fphar.2021.670389)
Supplement: Supplementary file 3 [file DataSheet2.ZIP › Cell experiment-RAW DATA/Fig 5/Fig5A-MTT PA+SIT.xls]

## Sheet: Sheet1
PA umol/L
	blank	control	200	300	400	500	600	800
	0.068	0.998	0.905	0.807	0.76	0.623	0.694	0.758
	0.07	1.027	0.857	0.773	0.821	0.599	0.748	0.674
	0.066	0.955	0.93	0.716	0.735	0.748	0.872	0.742
	0.063	0.998	0.876	0.841	0.803	0.664	0.694	0.786
average	0.06675
		0.93125	0.83825	0.74025	0.69325	0.55625	0.62725	0.69125
		0.96025	0.79025	0.70625	0.75425	0.53225	0.68125	0.60725
		0.88825	0.86325	0.64925	0.66825	0.68125	0.80525	0.67525
		0.93125	0.80925	0.77425	0.73625	0.59725	0.62725	0.71925
		0.92775
			0.90353	0.797898	0.747238	0.599569	0.676098	0.745082
			0.851792	0.76125	0.812988	0.5737	0.734303	0.654541
			0.930477	0.699811	0.720291	0.734303	0.86796	0.727836
			0.872272	0.834546	0.793587	0.643762	0.676098	0.775263
			90.35	79.79	74.72	59.96	67.61	74.51
			85.18	76.13	81.3	57.37	73.43	65.45
			93.05	69.98	72.03	73.43	86.8	72.78
			87.23	83.45	79.36	64.38	67.61	77.53
			88.9525	77.3375	76.8525	63.785	73.8625	72.5675
PA=500umol/l		SIT gradient（umol/l）
	blank	Control	5	10	20	40	80	160	320
			0.878	0.839	0.907	0.824		1.128	0.791
	0.068	0.955	0.88	0.968	0.903	0.866	0.875	1.196	0.85
	0.068	1.283	0.873	0.941	0.906	0.924	0.893	1.138	0.934
	0.069	1.043	0.859	0.919	0.923	0.934	0.835	0.954	0.965
	0.071	0.968	0.888	0.875	0.903	0.935	1.846	0.938	1.025
	0.071	1.087	0.907	0.901	0.857	0.854	1.166	0.896	0.829
average	0.0694
			0.8086	0.7696	0.8376	0.7546		1.0586	0.7216
		0.8856	0.8106	0.8986	0.8336	0.7966	0.8056	1.1266	0.7806
		1.2136	0.8036	0.8716	0.8366	0.8546	0.8236	1.067	0.8646
		0.9736	0.7896	0.8496	0.8536	0.8646	0.7656	0.8846	0.894
		0.8986	0.8186	0.8056	0.8336	0.8656	1.7766	0.8686	0.9556
		1.0176	0.8376	0.8316	0.7876	0.7846	1.0966	0.8266	0.7596
		0.9978
			0.810383	0.873522	0.839447	0.798356	0.807376	1.06093	0.782321
			0.812387	0.851473	0.835438	0.856484	0.825416	1.06935	0.866506
			0.805372	0.807376	0.838445	0.866506	0.767288	0.88655	0.895971
			0.820405	0.833434	0.835438	0.78633	1.09902	0.870515	0.761275
		survival ratio	81.04	87.35	83.94	79.83	80.73	106.09	78.23
			81.24	85.15	83.54	85.64	82.54	106.94	86.65
			80.54	80.74	83.84	86.65	76.73	88.66	89.6
			82.04	83.34	83.54	78.63	109.9	87.05	76.13
			81.215	84.145	83.715	82.6875	87.475	97.185	82.6525
