# Supplementary material for: Sitagliptin Reduces Endothelial Dysfunction and Apoptosis Induced by High-Fat Diet and Palmitate in Thoracic Aortas and Endothelial Cells via ROS-ER Stress-CHOP Pathway
Source: Front Pharmacol. 2021 Aug 31;12:670389. doi: 10.3389/fphar.2021.670389 (PMC8438525; doi:10.3389/fphar.2021.670389)
Supplement: Supplementary file 3 [file DataSheet2.ZIP › Cell experiment-RAW DATA/Fig 5/Fig5C-cell cycle/cell cycle data analysis.xls]

## Sheet: Sheet1
	CON			PA			PA-SIT-L			PA-SIT-H			PA-PBA			TM
G1	50.94	51.25	49.96	78.37	75.59	76.89	68.24	69.78	68.14	49.8	48.76	50.39	49.48	51.55	51.17	74.27	75.62	75.16
S	38.91	39.11	38.39	30.31	29.12	28.38	36.4	43.17	35.89	37.17	36.61	36.92	44.19	40.83	41.4	18.22	18.14	18.43
G2	8.89	8.31	10.13	19.66	18.07	18.58	11.26	6.42	12.06	12.29	13.77	12.15	4.41	4.48	4.5	6.71	5.48	5.59
