# Supplementary material for: Sitagliptin Reduces Endothelial Dysfunction and Apoptosis Induced by High-Fat Diet and Palmitate in Thoracic Aortas and Endothelial Cells via ROS-ER Stress-CHOP Pathway
Source: Front Pharmacol. 2021 Aug 31;12:670389. doi: 10.3389/fphar.2021.670389 (PMC8438525; doi:10.3389/fphar.2021.670389)
Supplement: Supplementary file 3 [file DataSheet2.ZIP › Cell experiment-RAW DATA/Fig 5/Quantification of ROS.xls]

## Sheet: Sheet1
	NC	Rosup	CON	PA	PA+SIT-L	PA+SIT+H	PA+PBA	TM
ROS	8.728	97.286	20.963	60.704	49.011	32.039	22.035	103.033
	12.024	99.14	16.678	66.069	53.936	35.785	19.267	105.922
	15.106	102.701	14.502	68.88	43.279	28.373	16.729	99.071
				***	&	&&&	&&&	***
					%
