# Supplementary material for: Sitagliptin Reduces Endothelial Dysfunction and Apoptosis Induced by High-Fat Diet and Palmitate in Thoracic Aortas and Endothelial Cells via ROS-ER Stress-CHOP Pathway
Source: Front Pharmacol. 2021 Aug 31;12:670389. doi: 10.3389/fphar.2021.670389 (PMC8438525; doi:10.3389/fphar.2021.670389)
Supplement: Supplementary file 3 [file DataSheet2.ZIP › Cell experiment-RAW DATA/Fig 6/Quantification of CHOP.xls]

## Sheet: Sheet1
	CON	PA	PA+SIT-L	PA+SIT-H	PA+PBA	TM
CHOP	36.661	79.814	61.913	49.208	45.321	85.829
	30.848	75.345	56.115	45.115	42.036	78.723
	34.645	77.548	59.772	44.029	38.715	80.738
		***	&&	&&&	&&&	***
			%%
