# Supplementary material for: Sitagliptin Reduces Endothelial Dysfunction and Apoptosis Induced by High-Fat Diet and Palmitate in Thoracic Aortas and Endothelial Cells via ROS-ER Stress-CHOP Pathway
Source: Front Pharmacol. 2021 Aug 31;12:670389. doi: 10.3389/fphar.2021.670389 (PMC8438525; doi:10.3389/fphar.2021.670389)
Supplement: Supplementary file 3 [file DataSheet2.ZIP › Cell experiment-RAW DATA/Fig 7/WB data analysis.xls]

## Sheet: Sheet1
	SCD	PA	PA+SIT-L	PA+SIT-H	PA+PBA	TM
actin	598523	600088	623465	637854	618961	568497
	601897	623830	621490	628184	595949	589128
	622494	615439	643467	647759	621012	596929
Bax	86278	116157	79510	60361	56164	78555		0.144152	0.193567	0.127529	0.0946314	0.0907392	0.13818
	85328	113831	80391	61029	56196	71860		0.141765	0.182471	0.129352	0.0971515	0.0942967	0.121977
	69936	102996	80984	60785	57401	78261		0.112348	0.167354	0.125856	0.0938389	0.0924314	0.131106
BCL-2	239062	114913	168992	153101	208302	103463		0.39942	0.191494	0.271053	0.240025	0.336535	0.181994
	229379	114247	179493	160951	193690	114651		0.381093	0.183138	0.288811	0.256216	0.325011	0.194611
	257467	118979	191198	159077	191118	111451		0.413606	0.193324	0.297137	0.245581	0.307753	0.186707
IREα	140633	360594	456243	292095	590978	308180		0.234967	0.600902	0.731786	0.457934	0.95479	0.542096
	134145	348810	441968	286787	569668	290995		0.22287	0.559143	0.711143	0.456533	0.955901	0.493942
	137591	353965	445240	289069	575108	294276		0.221032	0.575142	0.691939	0.44626	0.926082	0.492983
GRP78	409049	483317	367371	235896	154107	372391		0.683431	0.80541	0.589241	0.369828	0.248977	0.655045
	420989	473098	359810	233309	149606	378270		0.699437	0.758376	0.578947	0.371402	0.251038	0.642085
	428000	484772	365406	238610	152892	373375		0.687557	0.787685	0.567871	0.368362	0.246198	0.625493
CHOP	199023	381707	241397	70866	252615	630552		0.332524	0.636085	0.387186	0.111101	0.408127	1.10916
	214713	405591	257791	78880	278271	711661		0.356727	0.650163	0.414795	0.125568	0.466938	1.20799
	189342	372863	237108	69112	259579	647570		0.304167	0.605849	0.368485	0.106694	0.417994	1.08484
P-JNK	214983	350406	338605	249051	99869	306100		2.5696	4.7279	4.5468	3.48689	1.42399	4.08826
	220531	386161	325003	254066	98389	300422		2.78066	5.07686	4.35404	3.50301	1.34509	4.03576
	222637	380905	304528	258584	100104	304841		2.84466	4.87608	4.02267	3.49112	1.36823	3.90506
JNK	83664	81677	74471	71425	70133	74873
	79309	76063	74644	72528	73147	74440
	78265	78117	75703	74069	73163	78063
P-eNOS	427961	123751	297261	375731	312493	239436		0.94999	0.345964	0.71687	0.784494	0.630265	0.41558
	513585	124959	300986	400551	325445	152251		1.14543	0.346779	0.719611	0.836685	0.657258	0.271314
	402228	106041	268439	388512	318092	158757		0.890898	0.292679	0.646861	0.809476	0.63136	0.285973
eNOS	450490	357699	414665	478947	495812	576149
	448378	360342	418262	478736	495156	561162
	451486	362312	414987	479955	503820	555147
